# Supplementary material for: The decision to delivery interval in emergency caesarean sections: Impact of anaesthetic technique and work shift
Source: F1000Res. 2017 Dec 11;6:1977. Originally published 2017 Nov 8. [Version 2] doi: 10.12688/f1000research.13058.2 (PMC5710389; doi:10.12688/f1000research.13058.2)
Supplement: Raw data for the present study [file f1000research-6-14596-s0000.tgz]

Archive with 1 entries (1 files):
- d073433f-4491-43a0-ac17-0b8403993159_DDI_raw_data_F1000_submitted_Nov_1st.xlsx
