# Supplementary material for: The decision to delivery interval in emergency caesarean sections: Impact of anaesthetic technique and work shift
Source: F1000Res. 2017 Dec 11;6:1977. Originally published 2017 Nov 8. [Version 2] doi: 10.12688/f1000research.13058.2 (PMC5710389; doi:10.12688/f1000research.13058.2)
Supplement: Raw data for the present study [file f1000research-6-14596-s0000.tgz › d073433f-4491-43a0-ac17-0b8403993159_DDI_raw_data_F1000_submitted_Nov_1st.xlsx]

## Sheet: Blad1
Datum/tid	Shift	Time: Call	Start of ane	Ready	Time: Incision	Time: Partus	DDI (min)	Type of ane	Time of ane	pH chord A	CO2	BE(A)	pHchord V	CO2	BE(V)	Apgar 5'	CPAP	Vent	Intub	Heart	Neo	ICU	Mortality	Gest. Age
2016-01-02 09:01:07	W	08:54:09	09:00:00	09:05:00	09:05:00	09:08:00	14	GA	5	7.28	7.98	-0.30	7.33	6.50	-0.90	10	N	N	N	N	N	N	N	38
2016-01-02 12:34:47	W	12:28:09	12:40:00	12:42:00	12:43:00	12:45:00	17	GA	2	7.25	7.79	-2.80	X	X	X	10	Y	N	N	N	Y	N	N	42
2016-01-04 02:03:00	O	01:57:09	02:00:00	02:14:00	02:14:00	02:17:00	20	SA	14	X	X	X	7.14	X	-8.00	8	Y	Y	N	N	N	N	N	39
2016-01-05 16:13:00	O	16:07:00	16:25:00	16:25:00	16:25:00	16:26:00	19	EDA	0	7.28	7.00	-3.40	7.34	5.17	-4.10	10	N	N	N	N	N	N	N	39
2016-01-07 01:35:46	O	01:29:00	01:41:00	01:41:00	01:41:00	01:43:00	14	GA	0	6.92	12.18	-17.00	6.94	10.79	-17.00	8	N	N	N	N	Y	N	N	42
2016-01-09 10:20:00	W	10:14:00	10:22:00	10:24:00	10:24:00	10:25:00	11	GA	2	X	X	X	7.23	6.76	-7.50	10	N	N	N	N	Y	N	N	35
2016-01-09 16:55:00	W	16:49:00	16:55:00	17:00:00	17:00:00	17:01:00	11	GA	5	X	X	X	X	X	X	5	Y	Y	Y	N	Y	N	N	39
2016-01-13 12:42:00	D	12:36:00	12:45:00	12:54:00	12:55:00	12:59:00	23	SA	9	7.21	7.66	-6.00	7.28	6.29	-4.90	8	Y	Y	N	N	N	N	N	41
2016-01-17 13:33:00	W	13:27:00	13:34:00	13:36:00	13:36:00	13:37:00	10	GA	2	6.89	15.80	-20.20	6.96	13.60	-16.70	6	Y	Y	N	N	Y	N	N	39
2016-01-18 01:28:00	O	01:22:00	01:28:00	01:37:00	01:38:00	01:39:00	17	SA	9	7.07	10.70	-10.80	7.25	6.12	-7.00	3	N	N	N	N	Y	N	N	41
2016-01-21 12:23:00	D	12:17:00	12:23:00	12:24:00	12:25:00	12:27:00	10	GA	1	7.14	8.08	-10.00	7.20	6.12	-10.00	10	Y	N	N	N	N	N	N	40
2016-01-28 16:56:00	O	16:50:00	16:56:00	17:00:00	17:00:00	17:00:00	10	GA	4	7.13	9.22	-7.00	7.19	7.28	-8.00	10	N	N	N	N	N	N	N	38
2016-02-04 16:47:00	O	16:41:00	16:48:00	16:51:00	16:52:00	16:55:00	14	GA	3	X	X	X	X	X	X	10	Y	Y	N	N	N	N	N	41
2016-02-04 20:19:00	O	20:13:00	20:19:00	20:20:00	20:20:00	20:24:00	11	GA	1	X	X	X	6.87	13.30	-22.10	8	Y	Y	Y	N	Y	N	N	37
2016-02-05 04:41:00	O	04:35:00	04:45:00	04:45:00	04:46:00	04:48:00	13	SA	0	7.10	8.78	-10.00	7.15	7.33	-10.00	9	Y	Y	N	N	N	N	N	39
2016-02-06 05:47:00	W	05:41:00	05:50:00	05:52:00	05:53:00	05:57:00	16	GA	2	7.25	5.52	-9.00	7.27	5.39	-8.00	6	Y	Y	N	N	Y	N	N	38
2016-02-06 13:05:00	W	12:59:00	13:09:00	13:10:00	13:11:00	13:13:00	14	GA	1	X	X	X	7.19	8.57	-6.10	5	Y	Y	N	N	N	N	N	41
2016-02-09 10:49:00	D	10:43:00	10:50:00	11:03:00	11:05:00	11:08:00	25	EDA	13	7.21	7.24	-7.00	7.25	6.09	-7.00	9	Y	N	N	N	Y	N	N	42
2016-02-11 07:49:00	O	07:43:00	07:47:00	07:52:00	07:53:00	07:55:00	12	GA	5	7.07	10.30	-11.70	7.21	6.76	-8.70	10	N	N	N	N	N	N	N	38
2016-02-11 14:37:00	D	14:31:00	14:37:00	14:37:00	14:38:00	14:39:00	8	GA	0	7.11	8.93	-11.00	7.21	6.18	-9.70	9	Y	N	N	N	N	N	N	39
2016-02-12 10:30:00	D	10:24:00	10:30:00	10:37:00	10:40:00	10:45:00	21	EDA	7	X	X	X	7.31	5.29	-5.90	10	N	N	N	N	N	N	N	42
2016-02-12 11:49:00	D	11:43:00	11:50:00	11:59:00	12:01:00	12:06:00	23	EDA	9	7.28	6.92	-3.60	X	X	X	9	N	Y	N	N	N	N	N	41
2016-02-15 03:45:00	O	03:39:00	03:47:00	03:49:00	03:49:00	03:51:00	12	GA	2	7.25	7.81	-3.00	7.27	6.99	-3.00	7	Y	Y	N	N	Y	N	N	33
2016-02-17 04:43:00	O	04:37:00	04:43:00	04:45:00	04:45:00	04:48:00	11	GA	2	7.23	7.32	-5.90	7.25	6.77	-5.30	9	Y	Y	N	N	N	N	N	40
2016-02-20 10:21:00	W	10:15:00	10:18:00	10:26:00	10:29:00	10:37:00	22	EDA	8	X	X	X	7.24	6.32	-7.50	7	Y	Y	N	N	N	N	N	39
2016-02-20 16:29:00	W	16:23:00	16:28:00	16:29:00	16:30:00	16:32:00	9	GA	1	X	X	X	7.25	6.47	-6.60	10	N	N	N	N	N	N	N	41
2016-03-02 22:40:00	O	22:36:00	22:41:00	22:50:00	22:51:00	22:53:00	17	SA	9	7.26	5.65	-7.00	7.26	5.59	-8.00	10	N	N	N	N	N	N	N	39
2016-03-04 02:51:00	O	02:45:00	02:50:00	02:55:00	03:00:00	03:02:00	17	EDA	5	7.23	7.76	-5.00	7.21	7.78	-5.00	10	N	N	N	N	N	N	N	37
2016-03-05 10:04:00	W	09:58:00	10:07:00	10:08:00	10:08:00	10:10:00	12	GA	1	7.19	8.48	-6.00	7.21	7.07	-7.00	9	N	N	N	N	Y	N	N	34
2016-03-08 16:18:00	O	16:12:00	16:18:00	16:20:00	16:21:00	16:22:00	10	GA	2	7.23	7.24	-5.00	7.25	6.65	-6.00	10	N	N	N	N	N	N	N	41
2016-03-10 10:27:00	D	10:21:00	10:25:00	10:30:00	10:30:00	10:31:00	10	GA	5	X	X	X	7.29	6.21	-4.90	7	Y	Y	N	N	Y	N	N	40
2016-03-15 02:50:00	O	02:44:00	02:51:00	02:53:00	02:54:00	02:55:00	11	GA	2	X	X	X	7.24	6.50	-6.70	10	Y	N	N	N	Y	Y	N	30
2016-03-16 07:41:00	O	07:35:00	07:47:00	07:49:00	07:50:00	07:53:00	18	EDA	2	7.24	7.51	-4.70	7.28	6.22	-5.10	10	N	N	N	N	N	N	N	40
2016-03-17 16:26:00	O	16:20:00	16:28:00	16:36:00	16:37:00	16:40:00	20	SA	8	7.20	6.92	-6.00	7.20	5.47	-7.00	10	N	N	N	N	N	N	N	41
2016-03-17 23:21:00	O	23:15:00	23:24:00	23:26:00	23:26:00	23:28:00	13	GA	2	7.21	8.18	-5.00	7.30	6.09	-5.00	9	N	N	N	N	N	N	N	38
2016-03-18 16:00:00	D	15:54:00	16:05:00	16:16:00	16:16:00	16:21:00	27	EDA	11	7.24	7.48	-4.00	7.28	6.03	-5.00	10	N	N	N	N	N	N	N	41
2016-03-25 04:15:00	O	04:09:00	04:17:00	04:26:00	04:27:00	04:31:00	22	EDA	9	7.14	7.93	-10.80	7.17	7.36	-9.80	8	Y	N	N	N	N	N	N	38
2016-03-25 18:14:00	O	18:08:00	18:11:00	18:14:00	18:14:00	18:18:00	8	GA	3	7.16	8.49	-8.10	7.19	7.88	-7.80	8	Y	Y	N	N	N	N	N	36
2016-03-27 09:01:00	W	08:55:00	09:00:00	09:10:00	09:11:00	09:14:00	19	SA	10	7.26	7.44	-3.20	7.33	5.40	-4.00	10	N	N	N	N	N	N	N	39
2016-03-28 08:47:00	D	08:41:00	08:45:00	08:50:00	08:50:00	08:54:00	13	GA	5	7.09	9.73	-10.70	7.12	8.75	-10.30	8	Y	N	N	N	N	N	N	41
2016-03-29 05:08:00	O	05:03:00	05:05:00	05:06:00	05:07:00	05:09:00	6	GA	1	7.13	10.10	-7.00	7.17	8.77	-6.50	9	Y	Y	N	N	N	N	N	38
2016-04-01 08:19:00	D	08:13:00	08:23:00	08:30:00	08:32:00	08:37:00	24	SA	7	7.22	9.40	-1.90	7.30	6.73	-2.20	9	N	Y	N	N	N	N	N	39
2016-04-05 11:48:00	D	11:42:00	11:51:00	11:58:00	11:59:00	12:04:00	22	EDA	7	7.29	6.66	-3.10	7.34	5.29	-3.60	10	N	N	N	N	N	N	N	40
2016-04-07 14:22:00	D	13:16:00	13:20:00	13:43:00	13:32:00	13:38:00	12	EDA	23	X	X	X	X	X	X	9	Y	N	N	N	Y	N	N	30
2016-04-08 07:45:00	O	06:39:00	06:41:00	06:44:00	06:46:00	06:48:00	9	GA	3	7.10	10.46	-7.00	7.15	8.47	-8.00	9	N	N	N	N	N	N	N	40
2016-04-08 11:11:00	D	10:05:00	10:10:00	10:18:00	10:19:00	10:21:00	16	SA	8	X	X	X	7.34	5.33	-3.5	10	N	N	N	N	N	N	N	42
2016-04-12 15:07:00	D	14:01:00	14:08:00	14:09:00	14:10:00	14:10:00	9	GA	1	7.13	9.32	-9.00	7.20	7.01	-8.60	10	N	N	N	N	N	N	N	40
2016-04-16 14:21:00	W	13:15:00	13:19:00	13:22:00	13:22:00	13:23:00	8	GA	3	7.04	10.47	-12.00	7.06	10.49	-10.00	10	Y	Y	N	N	N	N	N	37
2016-04-19 06:46:00	O	05:40:00	05:42:00	05:47:00	05:47:00	05:49:00	9	GA	5	7.12	10.20	-8.80	7.18	3.87	-7.50	9	N	N	N	N	N	N	N	41
2016-04-26 04:33:00	O	03:27:00	03:32:00	03:35:00	03:35:00	03:36:00	9	GA	3	7.13	9.23	-8.00	7.18	6.72	-10.00	10	N	N	N	N	N	N	N	42
2016-04-29 22:21:00	O	21:15:00	21:21:00	21:22:00	21:22:00	21:23:00	8	GA	1	7.05	6.98	-17.90	7.09	7.71	-17.00	6	N	Y	Y	N	N	Y	N	38
2016-05-01 20:09:00	W	19:03:00	19:06:00	19:07:00	19:07:00	19:08:00	5	GA	1	X	X	X	7.19	6.0	-11.10	6	N	Y	N	N	N	N	N	36
2016-05-01 21:23:00	W	20:17:00	20:21:00	20:22:00	20:23:00	20:24:00	7	GA	1	7.22	5.98	-9.00	7.26	5.13	-9.00	10	N	N	N	N	N	N	N	39
2016-05-02 21:06:00	O	20:00:00	20:05:00	20:06:00	20:07:00	20:08:00	8	GA	1	7.22	8.16	-4.00	7.29	5.02	-5.00	10	N	N	N	N	N	N	N	40
2016-05-08 16:45:00	W	15:39:00	15:45:00	15:49:00	15:49:00	15:52:00	13	GA	4	7.29	7.76	0.00	7.30	7.24	-1.00	10	N	N	N	N	N	N	N	41
2016-05-17 07:27:00	O	06:21:00	06:24:00	06:27:00	06:28:00	06:31:00	10	GA	3	7.16	7.94	-8.00	7.20	6.95	-8.00	10	Y	Y	N	N	N	N	N	42
2016-05-18 08:37:00	D	07:31:00	07:36:00	07:38:00	07:39:00	07:40:00	9	GA	2	7.30	7.03	-1.20	7.34	6.16	-1.10	6	Y	Y	Y	N	Y	N	N	38
2016-05-18 14:13:00	D	13:07:00	13:13:00	13:14:00	13:15:00	13:15:00	8	GA	1	7.00	12.90	-12.80	X	X	X	10	N	Y	N	N	N	N	N	39
2016-05-18 20:34:00	O	19:28:00	19:32:00	19:38:00	19:40:00	19:47:00	19	SA	6	7.26	7.31	-3.10	X	X	X	10	Y	Y	N	N	N	N	N	36
2016-05-25 09:50:00	D	08:44:00	08:51:00	08:55:00	09:01:00	09:03:00	19	EDA	4	7.10	8.97	-10.00	7.17	7.21	-9.00	9	Y	N	N	N	Y	N	N	40
2016-05-25 16:42:00	O	15:36:00	15:40:00	15:42:00	15:42:00	15:43:00	7	GA	2	7.05	9.80	-13.00	7.12	6.92	-13.00	6	Y	Y	N	N	Y	N	N	40
2016-05-26 20:06:00	O	19:00:00	19:00:00	19:14:00	19:15:00	19:17:00	17	SA	14	7.16	7.59	-9.00	7.19	6.97	-8.00	10	N	N	N	N	Y	N	N	37
2016-05-27 22:28:00	O	21:22:00	21:24:00	21:33:00	21:33:00	21:36:00	14	SA	9	X	X	X	7.35	5.05	-3.09	8	Y	Y	Y	N	Y	Y	N	27
2016-06-03 14:00:00	D	12:54:00	13:02:00	13:09:00	13:09:00	13:15:00	21	SA	7	7.10	7.63	X	7.30	5.59	X	10	Y	Y	N	N	N	N	N	37
2016-06-06 01:48:00	O	00:42:00	00:47:00	00:48:00	00:48:00	00:49:00	7	GA	1	7.12	8.61	-10.60	7.15	8.18	-9.40	10	N	N	N	N	N	N	N	38
2016-06-07 10:15:00	D	09:09:00	09:11:00	09:12:00	09:14:00	09:17:00	8	GA	1	7.16	X	X	X	X	X	10	N	N	N	N	Y	N	N	39
2016-06-07 12:36:00	D	11:30:00	11:30:00	11:46:00	11:48:00	11:53:00	23	SA	16	X	X	X	7.22	5.94	-9.70	8	Y	Y	N	N	Y	N	N	40
2016-06-09 01:07:00	O	00:01:00	00:04:00	00:06:00	00:06:00	00:07:00	6	GA	2	7.24	6.04	-8.00	7.08	9.83	-9.00	6	Y	N	N	N	Y	N	N	40
2016-06-16 17:28:00	O	16:22:00	16:25:00	16:30:00	16:30:00	16:37:00	15	SA	5	7.03	9.38	-16.80	7.14	6.04	-14.90	8	N	Y	N	N	Y	N	N	39
2016-06-20 13:12:00	D	12:06:00	12:09:00	12:09:00	12:10:00	12:12:00	6	GA	0	7.13	8.57	-10.10	7.18	7.05	-9.60	10	N	N	N	N	N	N	N	41
2016-06-20 19:47:00	O	18:41:00	18:46:00	18:47:00	18:49:00	18:52:00	11	GA	1	6.99	12.50	-13.70	7.04	11.30	-12.10	9	Y	Y	N	N	N	N	N	42
2016-06-22 03:36:00	O	02:30:00	02:37:00	02:38:00	02:38:00	02:39:00	9	GA	1	7.19	8.75	-6.50	X	X	X	8	Y	Y	N	N	N	N	N	39
2016-06-25 21:33:00	W	20:27:00	20:36:00	20:44:00	20:44:00	20:46:00	19	SA	8	7.27	5.76	-7.00	7.31	4.62	-8.00	10	N	N	N	N	N	N	N	41
2016-07-01 22:19:00	O	21:13:00	21:18:00	21:31:00	21:31:00	21:36:00	24	EDA	15	7.04	9.70	-14.00	7.09	8.93	-11.70	10	N	N	N	N	N	N	N	41
2016-07-04 01:34:00	O	00:28:00	00:33:00	00:44:00	00:44:00	00:46:00	18	EDA	11	7.26	6.92	-4.60	7.27	6.71	-4.40	10	N	N	N	N	N	N	N	42
2016-07-06 17:32:00	O	16:26:00	16:30:00	16:37:00	16:38:00	16:42:00	16	SA	7	7.39	4.14	-5.00	7.23	6.54	-6.90	10	N	N	N	N	N	N	N	39
2016-07-07 15:49:00	D	14:43:00	14:45:00	14:47:00	14:49:00	14:50:00	7	GA	2	7.19	8.03	-6.09	7.25	6.17	-6.90	7	N	N	N	N	N	N	N	42
2016-07-07 21:21:00	O	20:15:00	20:17:00	20:20:00	20:21:00	20:24:00	9	GA	3	X	X	X	7.22	7.45	-6.30	10	N	N	N	N	N	N	N	37
2016-07-09 16:52:00	W	15:46:00	15:50:00	16:00:00	16:01:00	16:05:00	19	SA	10	X	X	X	7.21	5.65	-10.90	8	Y	Y	N	N	Y	N	N	41
2016-07-14 21:45:00	O	20:39:00	20:41:00	20:45:00	20:45:00	20:47:00	8	GA	4	7.02	14.10	-11.70	7.22	7.42	-6.80	7	Y	Y	N	N	N	N	N	40
2016-07-16 01:02:00	W	23:56:00	00:02:00	00:02:00	00:03:00	00:06:00	10	GA	0	7.19	7.67	-8.00	7.21	7.06	-8.10	9	Y	N	N	N	N	N	N	41
2016-07-16 03:23:00	W	02:17:00	02:20:00	02:31:00	02:31:00	02:35:00	18	SA	11	7.28	7.60	-1.20	7.34	6.09	-0.90	10	N	N	N	N	N	N	N	41
2016-07-16 20:39:00	W	19:33:00	19:42:00	19:48:00	19:48:00	19:51:00	18	EDA	6	7.21	X	X	7.30	X	X	9	Y	N	N	N	N	N	N	42
2016-07-19 07:01:00	O	05:55:00	06:05:00	06:13:00	06:13:00	06:19:00	24	EDA	8	7.24	6.93	-5.70	7.33	5.68	-3.50	10	N	N	N	N	N	N	N	40
2016-07-19 09:39:00	D	08:33:00	08:40:00	08:48:00	08:52:00	08:55:00	22	EDA	8	7.21	6.21	-9.50	7.26	5.19	-9.00	2	Y	Y	N	N	Y	N	N	40
2016-07-19 12:05:00	D	10:59:00	11:05:00	11:17:00	11:18:00	11:20:00	21	EDA	12	7.15	X	X	7.19	X	X	7	Y	Y	N	N	Y	N	N	42
2016-07-19 13:45:00	D	12:39:00	12:40:00	12:58:00	12:59:00	13:01:00	22	EDA	18	7.22	7.71	-5.40	7.25	6.79	-5.50	10	N	N	N	N	N	N	N	39
2016-07-21 09:24:00	D	08:18:00	08:22:00	08:23:00	08:24:00	08:25:00	7	GA	1	7.09	8.39	-12.00	7.26	5.86	-10.80	8	N	Y	N	N	Y	N	N	42
2016-07-21 13:19:00	D	12:13:00	12:20:00	12:25:00	12:25:00	12:26:00	13	SA	5	X	X	X	7.25	5.64	-8.60	9	N	N	N	N	N	N	N	40
2016-07-24 00:45:00	W	23:39:00	23:45:00	23:52:00	23:54:00	23:56:00	17	SA	7	7.25	7.71	-3.30	7.34	6.24	-1.20	10	Y	N	N	N	Y	N	N	33
2016-07-31 10:49:00	W	09:43:00	09:50:00	10:00:00	10:02:00	10:04:00	21	EDA	10	7.26	6.99	-4.00	7.32	5.71	-4.00	10	N	N	N	N	N	N	N	39
2016-08-07 00:46:00	W	23:40:00	23:40:00	23:50:00	23:52:00	23:56:00	16	EDA	10	X	X	X	7.27	5.26	-8.50	10	N	N	N	N	N	N	N	39
2016-08-11 13:28:00	D	12:22:00	12:28:00	12:39:00	12:39:00	12:43:00	21	EDA	11	7.29	6.51	-3.50	7.33	5.56	-4.10	9	Y	N	N	N	N	N	N	41
2016-08-14 11:20:00	W	10:14:00	10:21:00	10:21:00	10:21:00	10:23:00	9	GA	0	7.24	7.14	-5.10	7.31	5.07	-6.00	10	N	N	N	N	N	N	N	40
2016-08-18 12:32:00	D	11:26:00	11:30:00	11:40:00	11:41:00	11:43:00	17	EDA	10	7.28	4.62	-9.30	7.19	5.07	-13.40	10	N	N	N	N	N	N	N	40
2016-08-18 22:59:00	O	21:53:00	21:57:00	22:05:00	22:06:00	22:08:00	15	GA	8	6.80	13.50	-25.80	6.86	12.60	-22.90	5	Y	Y	N	N	Y	N	N	41
2016-08-22 10:35:00	D	09:29:00	09:30:00	09:38:00	09:38:00	09:38:00	9	GA	8	7.04	10.50	-13.00	7.07	9.61	-11.90	9	N	N	N	N	N	N	N	38
2016-08-24 09:36:00	D	08:30:00	08:30:00	08:47:00	08:47:00	08:50:00	20	EDA	17	7.20	8.65	-4.70	7.30	6.28	-3.10	9	N	N	N	N	N	N	N	38
2016-08-24 17:36:00	O	16:30:00	16:34:00	16:37:00	16:37:00	16:39:00	9	GA	3	7.23	7.28	-5.60	7.28	5.68	-6.50	9	N	N	N	N	N	N	N	40
2016-08-25 20:09:00	O	19:03:00	19:04:00	19:08:00	19:09:00	19:11:00	8	GA	4	7.14	2.64	-11.20	7.16	4.12	-10.70	7	Y	N	N	N	Y	N	N	40
2016-08-27 16:25:00	W	16:19:00	16:30:00	16:40:00	16:40:00	16:47:00	28	EDA	10	X	X	X	7.34	5.41	-3.70	10	N	N	N	N	N	N	N	37
2016-08-27 20:14:00	W	20:08:00	20:20:00	20:30:00	20:31:00	20:31:00	23	EDA	10	7.27	6.00	-6.40	7.31	5.40	-3.20	10	N	N	N	N	N	N	N	40
2016-08-28 02:09:00	W	02:03:00	02:12:00	02:22:00	02:22:00	02:24:00	21	EDA	10	7.38	8.24	-16.90	7.10	6.79	-15.40	7	N	Y	Y	N	Y	N	N	41
2016-08-30 23:23:00	O	23:17:00	23:27:00	23:40:00	23:41:00	23:44:00	27	SA	13	7.28	6.65	-6.00	7.36	5.10	-4.00	10	N	N	N	N	N	N	N	40
2016-09-03 06:01:00	W	05:55:00	06:07:00	06:21:00	06:21:00	06:24:00	29	SA	14	7.31	6.50	-1.90	7.37	5.57	-1.00	8	N	N	N	N	Y	N	N	32
2016-09-12 23:32:00	O	23:26:00	23:41:00	23:42:00	23:42:00	23:46:00	20	GA	1	7.16	6.04	-13.20	X	X	X	2	Y	Y	Y	Y	Y	N	N	40
2016-09-15 20:24:00	O	20:18:00	20:32:00	20:32:00	20:32:00	20:34:00	16	GA	0	7.02	9.71	-16.00	7.06	9.76	-13.00	10	N	N	N	N	Y	N	N	37
2016-09-16 20:43:00	O	20:37:00	20:51:00	20:59:00	21:00:00	21:02:00	25	SA	8	7.20	6.54	-9.40	7.28	4.33	-10.40	10	N	N	N	N	N	N	N	42
2016-09-16 22:01:00	O	21:55:00	22:01:00	22:05:00	22:05:00	22:09:00	14	GA	4	6.89	12.80	-18.40	6.88	14.00	-18.20	5	N	Y	N	N	Y	N	N	35
2016-09-18 13:15:00	W	13:09:00	13:20:00	13:30:00	13:30:00	13:36:00	27	EDA	10	X	X	X	7.20	6.42	-9.00	10	Y	N	N	N	N	N	N	38
2016-09-18 22:47:00	W	22:41:00	22:54:00	22:56:00	22:56:00	22:58:00	17	GA	2	7.11	9.32	-10.30	7.19	7.77	-7.70	10	N	N	N	N	N	N	N	41
2016-09-22 03:55:00	O	03:49:00	04:04:00	04:05:00	04:06:00	04:09:00	20	GA	1	6.91	13.30	-18.80	7.17	7.56	-9.50	7	Y	N	N	N	N	N	N	41
2016-09-24 02:18:00	W	02:12:00	02:25:00	02:28:00	02:34:00	02:41:00	29	SA	3	7.11	8.83	-10.10	7.23	7.50	-5.20	6	Y	Y	N	N	Y	N	N	33
2016-09-24 08:10:00	W	08:04:00	08:20:00	08:21:00	08:22:00	08:25:00	21	GA	1	7.22	9.24	-2.10	7.27	7.34	-2.50	9	N	N	N	N	N	N	N	40
2016-09-25 20:40:00	W	20:34:00	20:47:00	20:59:00	20:59:00	21:02:00	28	EDA	12	7.30	6.90	-2.90	7.35	5.47	-3.00	10	N	N	N	N	N	N	N	41
2016-09-28 02:16:00	O	02:10:00	02:25:00	02:36:00	02:36:00	02:41:00	31	SA	11	7.28	6.17	-5.10	7.32	5.55	-4.40	10	N	N	N	N	N	N	N	41
2016-09-28 06:04:00	O	05:58:00	06:13:00	06:17:00	06:17:00	06:19:00	21	GA	4	X	X	X	7.36	4.97	-3.60	9	Y	Y	N	N	Y	N	N	28
2016-10-02 18:44:00	W	18:38:00	18:55:00	18:57:00	18:57:00	18:59:00	21	GA	2	X	X	X	X	X	X	10	N	N	N	N	N	N	N	41
2016-10-04 01:22:00	O	01:16:00	01:32:00	01:42:00	01:43:00	01:45:00	29	SA	10	7.10	7.82	-12.00	7.15	6.76	-11.00	10	N	N	N	N	N	N	N	41
2016-10-05 06:54:00	O	06:48:00	07:00:00	07:17:00	07:18:00	07:24:00	36	EDA	10	7.29	7.16	-2.30	7.31	6.60	-1.70	10	N	N	N	N	N	N	N	42
2016-10-05 08:11:00	D	08:05:00	08:30:00	08:37:00	08:40:00	08:46:00	41	EDA	7	7.24	6.93	-6.30	7.27	6.56	-5.10	10	N	N	N	N	N	N	N	40
2016-10-06 05:41:00	O	05:35:00	05:58:00	06:06:00	06:06:00	06:08:00	33	SA	8	7.21	6.58	-8.70	7.30	5.74	-5.60	10	N	N	N	N	N	N	N	41
2016-10-11 08:37:00	D	08:31:00	08:44:00	08:57:00	08:59:00	09:04:00	33	EDA	13	7.13	9.40	-7.90	7.15	8.84	-8.00	10	N	N	N	N	N	N	N	41
2016-10-11 11:16:00	D	11:10:00	11:25:00	11:41:00	11:42:00	11:44:00	34	EDA	16	X	X	X	7.25	6.50	-6.30	10	N	N	N	N	N	N	N	40
2016-10-12 14:22:00	D	14:16:00	14:34:00	14:41:00	14:43:00	14:45:00	29	EDA	7	7.21	6.33	-9.40	7.27	4.66	-9.90	7	Y	Y	N	N	Y	N	N	41
2016-10-13 20:03:00	O	19:57:00	20:08:00	20:13:00	20:14:00	20:16:00	19	GA	5	X	X	X	7.20	7.48	-7.00	9	Y	N	N	N	N	N	N	41
2016-10-16 13:35:00	W	13:29:00	13:43:00	14:00:00	14:00:00	14:08:00	39	EDA	17	7.13	11.00	-5.20	7.20	9.20	-3.20	9	N	N	N	N	N	N	N	41
2016-10-16 20:03:00	W	19:57:00	20:10:00	20:26:00	20:26:00	20:28:00	31	EDA	16	7.23	5.80	-9.00	7.30	4.37	-9.00	10	N	N	N	N	N	N	N	40
2016-10-19 09:41:00	D	09:35:00	09:53:00	09:58:00	09:58:00	10:01:00	26	SA	5	7.22	8.06	-4.60	7.26	7.06	-3.70	10	Y	Y	N	N	N	N	N	39
2016-10-20 21:17:00	O	21:11:00	21:25:00	21:36:00	21:37:00	21:41:00	30	EDA	11	7.26	6.65	-5.10	7.26	6.58	-5.60	10	N	N	N	N	N	N	N	38
2016-10-21 14:10:00	D	14:04:00	14:20:00	14:31:00	14:32:00	14:35:00	31	SA	11	7.29	6.89	-2.70	X	X	X	10	Y	Y	N	N	Y	N	N	31
2016-10-22 10:14:00	W	10:08:00	10:20:00	10:28:00	10:34:00	10:39:00	31	EDA	8	7.22	7.08	-7.10	7.27	5.52	-7.80	10	N	N	N	N	N	N	N	39
2016-10-23 10:05:00	W	09:59:00	10:14:00	10:21:00	10:22:00	10:24:00	25	EDA	7	7.24	6.79	-6.20	7.27	5.61	-7.10	10	N	N	N	N	N	N	N	41
2016-10-25 05:36:00	O	05:30:00	05:35:00	05:54:00	05:55:00	05:56:00	26	EDA	19	7.26	6.80	-5.00	7.31	4.90	-7.00	9	Y	N	N	N	N	N	N	41
2016-10-25 08:01:00	O	07:56:00	08:12:00	08:20:00	08:21:00	08:24:00	28	EDA	8	7.21	7.07	-7.70	7.29	5.26	-6.90	10	Y	N	N	N	N	N	N	42
	D Day time
	O on call
	W Weekend
